# Supplementary material for: Environmental influences on community participation among people with multiple sclerosis: A mixed methods study
Source: PLoS One. 2026 Feb 10;21(2):e0342678. doi: 10.1371/journal.pone.0342678 (PMC12970384; doi:10.1371/journal.pone.0342678)
Supplement: S2 Dataset — (XLSX) [file pone.0342678.s002.xlsx]

## Sheet: Deidentified dataset_PLOS
age at baseline	years living with MS at baseline	number of GPS tracking days	sex	employment status	race and ethnicity	marital status	educational background	anuual household income	(T-score) PROMIS Abiliy to Participate in Social Roles and Activities	(T-score) PROMIS Satisfaction with Participation in Social Roles and Activities	Daily Trip Frequency (times)	Daily Trip Distance (km)	Daily Trip Duration (h)	non-home radius of gyration during tracking period (meter)	Ln(N+1) trasnformation of trip distance	Ln(N+1) trasnformation of trip duration	Ln(N+1) trasnformation of RoG	PROMIS/UWCORR Physical Function for Mixed-Mobility Aids Users T-Score	PROMIS Fatigue T-score	PRMIS Depression T-Score	Perceived social support- "My family, friends or neighbors would help me if needed"	Perceived financial resources- "I have enough money to pay for household bills"	perceived neighborhood safety- "I feel safe where I live"	using any mobility aids	use walking aids only (not wheeled aid)	use wheeled aids (including using mixed walking and wheeled aids)
50.72	16	7	Declined to answer	Unemployed due to disability	Non Hispanic White	declined to answer	college graduae	less than $50,000	38.5	40.2	1.86	38.19	3.08	16248.2	3.66842	1.4061	9.6958	48	75.8	59.3	Strongly agree	4	Agree	not using any mobility aid	no	no
54.62	19	9	Male	Unemployed due to disability	Non Hispanic White	married/partnered	graduate school	$50,000 to $75,000	43	40.2	0.78	0.88	1.67	630.457	0.631272	0.982078	6.44803	28.4	58.8	68	Agree	2	Agree	use mobility aid	no	yes
63.61	25	7	Male	Retired	Non Hispanic White	married/partnered	college graduae	more than $75,000	25.9	26.2	0.14	2.87	0.16	3093.64	1.35325	0.14842	8.03743	19	69	38.4	Strongly agree	3	Strongly agree	use mobility aid	no	yes
57.89	16	7	Female	Unemployed due to disability	NH Mixed-race	single (never married)	graduate school	less than $50,000	41.1	34.2	1.29	14.1	3.7	3976.58	2.71469	1.54756	8.28843	50.4	66.7	64.2	Agree	4	Agree	use mobility aid	yes	no
63.22	16	7	Female	Unemployed due to disability	NH African American	single (never married)	college graduae	less than $50,000	41.1	45.3	1	20.27	0.94	8513.64	3.0573	0.662688	9.04954	31.4	57	48.3	Agree	4	Agree	use mobility aid	no	yes
59.46	14	8	Female	Unemployed due to other reasons	Non Hispanic White	married/partnered	some college	$50,000 to $75,000	39.3	40.2	0.63	11.33	1.71	5673.49	2.51204	0.996949	8.64374	43.6	64.6	55.9	Agree	4	Agree	not using any mobility aid	no	no
54.58	19	7	Female	On sick or other leave	Non Hispanic White	married/partnered	graduate school	more than $75,000	39.3	40.2	1.57	28.38	2.02	5849.63	3.38031	1.10526	8.6743	31.6	64.6	57	Strongly agree	4	Strongly agree	use mobility aid	yes	no
57.43	30	7	Female	On sick or other leave	Non Hispanic White	married/partnered	graduate school	more than $75,000	36.2	50.6	2	38.15	3.07	8821.65	3.6674	1.40364	9.08508	37.8	62.7	38.4	Strongly agree	5	Strongly agree	use mobility aid	yes	no
56	25	8	Female	Employed	Non Hispanic White	married/partnered	some college	less than $50,000	56.8	65.6	1	83.88	8.46	17395.4	4.44124	2.24707	9.76402	50.4	46	38.4	Strongly agree	5	Strongly agree	not using any mobility aid	no	no
59.62	24	7	Female	Retired	Non Hispanic White	married/partnered	graduate school	$50,000 to $75,000	38.5	44.4	1.86	30.41	3.22	8369.83	3.44713	1.43984	9.03251	42.3	58.8	52	Strongly agree	4	Strongly agree	use mobility aid	no	yes
53.97	15	7	Female	Employed	Non Hispanic White	married/partnered	some college	more than $75,000	47	48.8	1.43	59.14	10	7157.6	4.09668	2.3979	8.87607	42.3	53.1	38.4	Strongly agree	4	neither agree or disagree	not using any mobility aid	no	no
62.11	21	8	Female	Employed	Non Hispanic White	married/partnered	graduate school	declined to answer	45	52.5	0.75	1.8	0.41	876.553	1.02962	0.34359	6.77714	57.9	48.6	38.4	Strongly agree	5	Strongly agree	use mobility aid	yes	no
49.02	17	8	Male	Employed	NH Mixed-race	married/partnered	college graduae	less than $50,000	47	47.1	0.75	16.62	2.46	3126.69	2.86903	1.24127	8.04805	46.4	55.1	58.2	Strongly agree	4	Agree	use mobility aid	yes	no
63.89	23	7	Female	Unemployed due to other reasons	Non Hispanic White	married/partnered	some college	declined to answer	42	43.5	0.43	22.59	1.3	12854.6	3.16082	0.832909	9.46154	11.9	57	45.2	Strongly agree	4	Agree	use mobility aid	no	yes
62.78	31	7	Female	Retired	Non Hispanic White	married/partnered	college graduae	less than $50,000	42	48.8	0.71	9.95	1.68	3826.09	2.39334	0.985817	8.24986	12.2	51	38.4	Strongly agree	5	Strongly agree	use mobility aid	no	yes
61.59	29	8	Female	Unemployed due to other reasons	Non Hispanic White	married/partnered	graduate school	more than $75,000	42	43.1	0.88	11.23	2.01	2988.94	2.50389	1.10194	8.00301	37.8	64.6	58.2	Agree	3	Agree	use mobility aid	yes	no
52.88	16	7	Female	Unemployed due to disability	Non Hispanic White	married/partnered	college graduae	more than $75,000	42	43.5	0.86	41.07	2.69	21995.6	3.73933	1.30563	9.99864	33.8	57	58.2	Strongly agree	5	Strongly agree	use mobility aid	no	yes
62	24	7	Female	Retired	Non Hispanic White	married/partnered	graduate school	more than $75,000	51.7	55.5	1.29	40.14	3.42	7681	3.71698	1.48614	8.94663	40.3	55.1	45.2	Strongly agree	5	Strongly agree	use mobility aid	no	yes
61.18	26	6	Female	Employed	NH Mixed-race	previously partnered (divorced, separated, widowed)	graduate school	$50,000 to $75,000	42.1	48.8	1.67	52.2	7.28	11560.8	3.97406	2.11384	9.35546	46.4	66.7	38.4	Strongly agree	5	Strongly agree	not using any mobility aid	no	no
54.8	14	7	Female	Unemployed due to other reasons	Non Hispanic White	married/partnered	college graduae	declined to answer	42	40.2	1.43	45.61	2.86	14995.8	3.84182	1.35067	9.61559	50.4	58.8	50.4	Agree	5	Agree	not using any mobility aid	no	no
54.41	31	7	Female	Unemployed due to other reasons	Non Hispanic White	married/partnered	some college	more than $75,000	47	50.6	0.71	8.17	0.92	2148.47	2.21594	0.652325	7.67297	55.9	46	38.4	Strongly agree	5	Strongly agree	not using any mobility aid	no	no
55.04	17	6	Female	Unemployed due to disability	Non Hispanic White	previously partnered (divorced, separated, widowed)	some college	less than $50,000	35.3	44.4	1.5	32.85	4.6	7831.74	3.52194	1.72277	8.96607	48	69	48.3	Agree	4	Agree	not using any mobility aid	no	no
53.28	28	8	Female	Unemployed due to disability	Non Hispanic White	previously partnered (divorced, separated, widowed)	college graduae	declined to answer	40.2	36.9	0.38	8.64	0.42	3232.67	2.26592	0.350657	8.08137	12.2	62.7	45.2	Agree	4	Strongly agree	use mobility aid	no	yes
56.22	35	8	Female	Unemployed due to disability	Non Hispanic White	previously partnered (divorced, separated, widowed)	some college	less than $50,000	48.9	38.5	0.25	4.85	1.34	3697.7	1.76644	0.850151	8.21574	30.8	33.7	38.4	Strongly agree	5	Strongly agree	use mobility aid	no	yes
52.34	13	6	Female	Employed	Non Hispanic White	married/partnered	some college	declined to answer	40.2	33.1	0	0	0	3.73675	0	0	1.55535	35.7	64.6	50.4	Strongly agree	5	Agree	use mobility aid	no	yes
63.89	14	8	Female	Unemployed due to disability	Non Hispanic White	previously partnered (divorced, separated, widowed)	college graduae	less than $50,000	32.6	26.2	0.38	2.85	0.57	2470.87	1.34807	0.451076	7.81273	25.3	58.8	58.2	Agree	1	neither agree or disagree	use mobility aid	no	yes
52.23	10	6	Female	Unemployed due to disability	Hispanic	previously partnered (divorced, separated, widowed)	some college	more than $75,000	43	47.1	0	0	0	0	0	0	0	33.2	58.8	57	Strongly agree	3	neither agree or disagree	use mobility aid	yes	no
53.75	15	14	Female	Unemployed due to disability	Non Hispanic White	married/partnered	college graduae	less than $50,000	42.1	46.2	0.43	7	0.58	2293.3	2.07944	0.457425	7.73818	12.2	60.7	64.2	Strongly agree	5	Strongly agree	use mobility aid	no	yes
51.49	13	12	Female	Employed	Non Hispanic White	previously partnered (divorced, separated, widowed)	college graduae	declined to answer	52.7	54.4	0.42	51.76	2.62	72877.1	3.96575	1.28647	11.1965	50.4	64.6	50.4	Agree	5	Strongly agree	not using any mobility aid	no	no
62.2	26	8	Female	Employed	Non Hispanic White	married/partnered	college graduae	declined to answer	41.1	44.4	2.25	33.56	4.11	3948.8	3.5427	1.6312	8.28142	45.4	64.6	57	Agree	4	Agree	use mobility aid	yes	no
56.98	23	5	Female	Unemployed due to disability	Non Hispanic White	married/partnered	some college	more than $75,000	47	46.2	1.2	29.61	3.7	4355.53	3.42133	1.54756	8.37943	50.4	58.8	38.4	Strongly agree	5	Strongly agree	not using any mobility aid	no	no
59	15	8	Female	Unemployed due to disability	Non Hispanic White	married/partnered	graduate school	$50,000 to $75,000	44	44.4	0.13	27.69	0.8	26565.4	3.35655	0.587787	10.1874	32	62.7	59.3	neither agree or disagree	3	Agree	use mobility aid	yes	no
63.22	38	9	Female	Employed	Non Hispanic White	previously partnered (divorced, separated, widowed)	some college	less than $50,000	32.6	30	1.78	63.02	6.76	19636.2	4.1592	2.04898	9.88518	29.2	75.8	80.3	Strongly agree	2	Strongly agree	use mobility aid	no	yes
57.72	13	7	Female	Unemployed due to disability	NH African American	married/partnered	some college	declined to answer	36.9	41	1	24.52	2.87	4864.22	3.23946	1.35325	8.48987	38.5	71.6	38.4	Strongly agree	5	Strongly agree	use mobility aid	no	yes
64.24	26	7	Male	Unemployed due to disability	Non Hispanic White	married/partnered	college graduae	$50,000 to $75,000	42	35.2	0	0	0	0	0	0	0	26.9	46	52	Strongly agree	4	Strongly agree	use mobility aid	no	yes
64.96	39	7	Female	Unemployed due to disability	Non Hispanic White	married/partnered	some college	less than $50,000	48.9	50.6	1.14	34.56	9.15	4331.25	3.57122	2.31747	8.37384	42.5	48.6	52	Agree	4	Strongly agree	use mobility aid	no	yes
61.11	28	19	Female	Employed	Non Hispanic White	previously partnered (divorced, separated, widowed)	college graduae	less than $50,000	34.5	33.1	0.11	2.68	0.12	5997.54	1.30291	0.113329	8.69927	35.1	53.1	60.5	neither agree or disagree	3	Agree	use mobility aid	no	yes
54.3	22	8	Female	Employed	Non Hispanic White	married/partnered	graduate school	more than $75,000	46	49.7	1.38	35.07	5.03	8996.2	3.58546	1.79675	9.10467	50.4	55.1	57	Strongly agree	5	Strongly agree	not using any mobility aid	no	no
50.43	13	7	Female	Unemployed due to disability	Non Hispanic White	previously partnered (divorced, separated, widowed)	some college	less than $50,000	41.1	40.2	1.14	25.2	1.87	8915.6	3.26576	1.05431	9.09567	42.3	62.7	54.7	Strongly agree	5	Strongly agree	use mobility aid	yes	no
51.41	16	7	Declined to answer	Employed	Non Hispanic White	married/partnered	college graduae	declined to answer	53.6	55.5	1.29	70.18	7.29	11704.1	4.26521	2.11505	9.36778	57.9	51	38.4	Strongly agree	5	Strongly agree	not using any mobility aid	no	no
46.58	15	7	Male	Employed	Non Hispanic White	previously partnered (divorced, separated, widowed)	high school graduate	less than $50,000	49.9	50.6	0	0	0	14502.6	0	0	9.58215	48	51	50.4	Strongly agree	5	Strongly agree	not using any mobility aid	no	no
59.62	15	9	Female	Employed	Non Hispanic White	married/partnered	college graduae	more than $75,000	51.7	58.3	0.67	61.38	5.06	7457.94	4.13324	1.80171	8.91717	46.4	58.8	45.2	Strongly agree	5	Strongly agree	not using any mobility aid	no	no
48.64	1	7	Female	Unemployed due to disability	Non Hispanic White	married/partnered	some college	$50,000 to $75,000	32.6	30	0.14	2.34	0.22	1817.43	1.20597	0.198851	7.50573	46.4	75.8	66.7	Agree	2	Strongly agree	use mobility aid	yes	no
56.93	8	9	Female	Unemployed due to disability	NH African American	previously partnered (divorced, separated, widowed)	college graduae	less than $50,000	36.9	44.4	0.67	6.93	0.6	5971.39	2.07065	0.470004	8.6949	37.8	62.7	50.4	Strongly agree	4	Agree	use mobility aid	no	yes
52.47	30	11	Female	Unemployed due to disability	Non Hispanic White	married/partnered	graduate school	less than $50,000	31.3	36.1	1.27	11.09	0.85	3968.36	2.49238	0.615186	8.28636	32	69	48.3	Agree	4	neither agree or disagree	use mobility aid	no	yes
50.54	18	11	Female	Employed	Non Hispanic White	married/partnered	graduate school	more than $75,000	44	42.7	1.18	82.4	3.72	220452	4.42365	1.55181	12.3034	50.4	69	62.9	Strongly agree	4	Strongly agree	not using any mobility aid	no	no
51.03	22	8	Male	Unemployed due to disability	Non Hispanic White	single (never married)	high school graduate	less than $50,000	44	44.4	0.5	2.81	0.35	1806.34	1.33763	0.300105	7.49961	30.2	58.8	62.9	Strongly agree	4	Agree	use mobility aid	yes	no
45	19	7	Male	Unemployed due to other reasons	Non Hispanic White	single (never married)	college graduae	less than $50,000	41.1	39.4	1.71	9.26	3.54	4156.53	2.32825	1.51293	8.33268	14.8	55.1	61.7	neither agree or disagree	3	Agree	use mobility aid	no	yes
51.45	11	8	Female	Employed	Non Hispanic White	married/partnered	graduate school	more than $75,000	38.5	41	0.63	17.33	4.18	2876.06	2.90854	1.64481	7.96452	57.9	64.6	61.7	Agree	4	Agree	use mobility aid	yes	no
56	6	9	Male	Unemployed due to disability	Non Hispanic White	married/partnered	graduate school	declined to answer	36.9	36.1	0	0	0	0	0	0	0	31.6	62.7	61.7	Agree	3	neither agree or disagree	use mobility aid	yes	no
51.63	12	7	Female	Employed	NH Mixed-race	previously partnered (divorced, separated, widowed)	college graduae	less than $50,000	34.5	36.9	0.29	10.17	1.33	6592.76	2.41323	0.845868	8.79388	46.4	75.8	61.7	Agree	4	Strongly agree	use mobility aid	yes	no
57.87	11	7	Female	Employed	Non Hispanic White	married/partnered	college graduae	more than $75,000	41.1	47.1	0.43	7.74	1.01	3944.2	2.16791	0.698135	8.28025	36.4	48.6	45.2	Agree	4	Agree	not using any mobility aid	no	no
59.65	26	7	Female	Unemployed due to disability	Non Hispanic White	married/partnered	some college	$50,000 to $75,000	40.2	42.7	0.86	34.31	4.38	8461.2	3.56417	1.68269	9.04336	39.4	69	61.7	Agree	4	Agree	not using any mobility aid	no	no
53.6	19	12	Female	Employed	Non Hispanic White	previously partnered (divorced, separated, widowed)	graduate school	more than $75,000	36.2	38.5	0.58	42.24	1.71	11237.6	3.76677	0.996949	9.32711	48	75.8	54.7	Strongly agree	3	Strongly agree	not using any mobility aid	no	no
48.22	7	7	Female	Unemployed due to disability	Non Hispanic White	single (never married)	college graduae	less than $50,000	35.3	34.2	0.43	18.2	0.55	13606.8	2.95491	0.438255	9.5184	32	69	57	Strongly agree	4	Strongly agree	use mobility aid	yes	no
47.54	19	10	Male	Unemployed due to disability	Non Hispanic White	previously partnered (divorced, separated, widowed)	some college	less than $50,000	36.9	34.2	0.6	24.17	1.89	9142.5	3.22565	1.06126	9.1208	57.9	66.7	54.7	Agree	4	Agree	not using any mobility aid	no	no
58.75	32	8	Female	Retired	Non Hispanic White	previously partnered (divorced, separated, widowed)	college graduae	less than $50,000	48	51.6	0.5	5.82	1.35	2332.71	1.91986	0.854415	7.75521	29.2	66.7	54.7	Strongly agree	5	Strongly agree	use mobility aid	no	yes
47.43	17	10	Female	Unemployed due to other reasons	Non Hispanic White	married/partnered	some college	more than $75,000	35.3	39.4	1	28.98	2	8778.66	3.40053	1.09861	9.08019	40.3	62.7	59.3	Strongly agree	4	Strongly agree	not using any mobility aid	no	no
58.66	11	7	Female	Employed	Non Hispanic White	single (never married)	college graduae	less than $50,000	43	40.2	2.14	51.99	5.58	17949.2	3.9701	1.88403	9.79536	39.4	58.8	58.2	neither agree or disagree	4	Agree	use mobility aid	yes	no
50.15	21	7	Female	Employed	Non Hispanic White	married/partnered	college graduae	more than $75,000	47	51.6	2.29	40.16	8.92	4006.59	3.71747	2.29455	8.29595	57.9	57	38.4	Strongly agree	5	Strongly agree	not using any mobility aid	no	no
45.51	19	7	Female	Employed	Non Hispanic White	single (never married)	graduate school	less than $50,000	44	50.6	1.71	12.36	2.49	2521.74	2.59227	1.2499	7.8331	57.9	60.7	48.3	Strongly agree	4	Strongly agree	use mobility aid	yes	no
59.43	24	7	Female	Unemployed due to other reasons	Non Hispanic White	married/partnered	graduate school	more than $75,000	40.2	42.7	0.86	9.94	1.48	4050.13	2.39243	0.908259	8.30675	39.4	58.8	58.2	Agree	4	Agree	use mobility aid	yes	no
45.41	23	6	Female	Employed	Non Hispanic White	married/partnered	college graduae	more than $75,000	48	42.7	3.83	59.2	15.71	10236	4.09767	2.81601	9.23376	57.9	58.8	45.2	Agree	4	Agree	not using any mobility aid	no	no
56.46	29	7	Female	Unemployed due to disability	Non Hispanic White	married/partnered	graduate school	declined to answer	42	41.8	0.86	7.39	1.32	5283.91	2.12704	0.841567	8.57261	45.4	62.7	57	Agree	4	Agree	use mobility aid	yes	no
46.34	11	7	Male	Employed	Non Hispanic White	married/partnered	graduate school	more than $75,000	51.7	49.7	1.86	26.93	3.66	5007.28	3.3297	1.53902	8.51885	57.9	53.1	53.4	Strongly agree	4	Strongly agree	not using any mobility aid	no	no
64.33	25	7	Female	Retired	Non Hispanic White	married/partnered	graduate school	more than $75,000	44	50.6	1.71	170.67	7.74	93322.7	5.14557	2.16791	11.4438	42.3	33.7	52	Strongly agree	5	Strongly agree	not using any mobility aid	no	no
59.9	20	7	Male	Declined to answer	Non Hispanic White	married/partnered	college graduae	declined to answer	41.1	26.2	0.71	40.63	2.54	18037.6	3.72882	1.26413	9.80027	17.9	51	38.4	Strongly agree	3	Strongly agree	use mobility aid	no	yes
63.7	10	8	Female	Employed	Non Hispanic White	married/partnered	some college	more than $75,000	34.5	34.2	0.88	25.77	1.38	10972.8	3.28728	0.8671	9.30326	30.2	53.1	48.3	Agree	4	Strongly agree	use mobility aid	no	yes
50.75	2	10	Female	Employed	Non Hispanic White	married/partnered	graduate school	more than $75,000	45	49.7	1.7	25.59	2.38	14332.2	3.28054	1.21788	9.57034	50.4	51	38.4	Strongly agree	5	Strongly agree	use mobility aid	yes	no
62.98	37	8	Female	Unemployed due to disability	Non Hispanic White	previously partnered (divorced, separated, widowed)	graduate school	less than $50,000	25.9	26.2	0.88	5.33	0.84	2072.03	1.8453	0.609766	7.63676	31.4	75.8	72	Strongly disagree	1	disagree	use mobility aid	yes	no
56.43	19	7	Female	Employed	Non Hispanic White	married/partnered	graduate school	more than $75,000	40.2	38.5	1.86	21.79	2.83	4208.44	3.12632	1.34286	8.34508	57.9	64.6	55.9	Strongly agree	5	Strongly agree	not using any mobility aid	no	no
54.4	15	7	Female	Employed	Non Hispanic White	married/partnered	college graduae	more than $75,000	51.7	50.6	1.57	97.86	8.49	17663.1	4.5937	2.25024	9.77929	46.4	60.7	50.4	Strongly agree	5	Strongly agree	not using any mobility aid	no	no
58.44	20	8	Male	Employed	Non Hispanic White	previously partnered (divorced, separated, widowed)	some college	more than $75,000	37.7	35.2	0.88	33.77	4.8	7470.46	3.54875	1.75786	8.91885	37.8	60.7	59.3	Agree	4	Agree	use mobility aid	yes	no
54.28	15	7	Female	Declined to answer	Non Hispanic White	married/partnered	college graduae	more than $75,000	35.3	41.8	0.71	57.52	2.08	19291.7	4.06937	1.12493	9.86748	46.4	69	50.4	neither agree or disagree	5	Agree	not using any mobility aid	no	no
50.5	16	13	Male	Employed	NH Mixed-race	married/partnered	some college	less than $50,000	43	46.2	0.46	17.93	2.32	9007.9	2.94075	1.19996	9.10597	45.4	69	66.7	neither agree or disagree	4	disagree	not using any mobility aid	no	no
57.75	12	8	Female	Declined to answer	Hispanic	single (never married)	some college	declined to answer	44	41	1.25	22.12	2.68	6060.2	3.1407	1.30291	8.70966	37.8	55.1	50.4	Agree	3	Strongly agree	use mobility aid	no	yes
53.07	26	7	Female	Employed	Non Hispanic White	married/partnered	college graduae	declined to answer	43	35.2	1.43	162.99	5.41	135770	5.09981	1.85786	11.8187	41.2	60.7	52	Strongly agree	4	Strongly agree	use mobility aid	yes	no
59.97	28	7	Male	Retired	Non Hispanic White	married/partnered	some college	declined to answer	35.3	36.1	0.86	63.59	9.8	84630.2	4.16806	2.37955	11.3461	33.2	64.6	57	Agree	2	Strongly agree	use mobility aid	no	yes
62	27	8	Female	Declined to answer	NH Mixed-race	declined to answer	graduate school	declined to answer	44	44.4	0.25	2.06	0.34	1379.22	1.11841	0.29267	7.23	46.4	57	50.4	neither agree or disagree	4	Agree	not using any mobility aid	no	no
52.57	29	9	Male	Employed	Non Hispanic White	married/partnered	graduate school	more than $75,000	48.9	52.5	1.33	38.06	2.28	19822.2	3.6651	1.18784	9.89461	46.4	53.1	38.4	Strongly agree	5	Strongly agree	use mobility aid	yes	no
58.39	19	4	Female	Unemployed due to disability	Non Hispanic White	previously partnered (divorced, separated, widowed)	graduate school	$50,000 to $75,000	36.9	38.5	0.75	15.45	1.22	2560.01	2.80033	0.797507	7.84816	33.8	60.7	55.9	Strongly agree	5	Strongly agree	use mobility aid	yes	no
56.86	24	7	Female	Employed	Non Hispanic White	previously partnered (divorced, separated, widowed)	graduate school	more than $75,000	47	47.9	1.14	53.61	6.56	6536.67	4.00022	2.02287	8.78534	43.6	55.1	50.4	Strongly agree	5	Strongly agree	use mobility aid	no	yes
49.86	27	5	Male	Unemployed due to disability	Non Hispanic White	married/partnered	college graduae	$50,000 to $75,000	42	42.7	0.6	5.45	0.37	2748.31	1.86408	0.314811	7.9191	50.4	55.1	45.2	Strongly agree	2	Strongly agree	not using any mobility aid	no	no
61.39	31	7	Female	Declined to answer	Non Hispanic White	married/partnered	some college	declined to answer	45	41.8	1	77.04	14	59681.2	4.35722	2.70805	10.9968	35.7	64.6	38.4	Strongly agree	4	Strongly agree	use mobility aid	yes	no
45.2	12	7	Female	Employed	Non Hispanic White	married/partnered	graduate school	more than $75,000	35.3	44.4	0.14	4.16	0.4	4126.28	1.64094	0.336472	8.32537	39.4	75.8	52	Agree	4	Strongly agree	use mobility aid	no	yes
51.43	2	8	Female	Employed	Hispanic	married/partnered	graduate school	more than $75,000	46	60.4	1.13	68.06	6.73	12302.3	4.23498	2.04511	9.41763	50.4	58.8	38.4	Strongly agree	4	Agree	use mobility aid	yes	no
61.21	20	7	Female	Unemployed due to disability	Non Hispanic White	married/partnered	college graduae	more than $75,000	45	50.6	0.71	18.5	1.13	5280.55	2.97041	0.756122	8.57197	48	53.1	38.4	Strongly agree	5	Strongly agree	use mobility aid	yes	no
47.46	17	8	Female	Unemployed due to disability	Non Hispanic White	married/partnered	declined to answer	declined to answer	25.9	30	0	0	0	0	0	0	0	34.4	64.6	52	Strongly agree	4	Strongly agree	use mobility aid	no	yes
45.87	13	7	Female	Employed	NH African American	single (never married)	college graduae	less than $50,000	48	51.6	1.14	31.69	7.82	7177.18	3.48707	2.17702	8.8788	50.4	48.6	59.3	Agree	4	Agree	not using any mobility aid	no	no
50.83	26	8	Female	Employed	Non Hispanic White	married/partnered	some college	more than $75,000	49.9	48.8	0.38	12.01	1.65	7457.59	2.56572	0.97456	8.91712	39.9	60.7	48.3	Strongly agree	5	Strongly agree	use mobility aid	no	yes
46.25	11	9	Female	Unemployed due to other reasons	Non Hispanic White	married/partnered	graduate school	more than $75,000	44	44.4	1.11	19.49	1.8	5522.14	3.01994	1.02962	8.6167	43.6	55.1	45.2	Strongly agree	4	Strongly agree	use mobility aid	yes	no
59.13	45	9	Female	Unemployed due to disability	Non Hispanic White	married/partnered	college graduae	$50,000 to $75,000	43	40.2	0	0	0	0	0	0	0	40.3	53.1	53.4	Agree	4	Agree	use mobility aid	yes	no
59.75	8	7	Male	Unemployed due to disability	Non Hispanic White	married/partnered	college graduae	more than $75,000	48	45.3	1.57	220.14	5.36	158407	5.3988	1.85003	11.9729	41.2	53.1	38.4	Agree	4	Strongly agree	use mobility aid	no	yes
55.33	15	8	Female	Employed	Non Hispanic White	single (never married)	college graduae	less than $50,000	44	41	1.25	43.16	6.56	9657.99	3.78782	2.02287	9.17564	57.9	64.6	66.7	Strongly agree	4	Agree	not using any mobility aid	no	no
58.31	12	8	Female	Unemployed due to disability	Non Hispanic White	married/partnered	graduate school	declined to answer	46	47.9	1.63	27.37	1.71	7792.25	3.34533	0.996949	8.96101	45.4	57	48.3	Strongly agree	4	Strongly agree	use mobility aid	yes	no
58.35	26	7	Female	Employed	Non Hispanic White	married/partnered	some college	more than $75,000	54.6	44.4	0.86	10.18	1.17	5210.48	2.41413	0.774727	8.55862	46.4	51	48.3	Agree	4	Strongly agree	use mobility aid	yes	no
60.29	24	7	Female	Unemployed due to disability	Non Hispanic White	married/partnered	high school graduate	more than $75,000	47	53.4	0.43	16.02	0.58	16502.3	2.83439	0.457425	9.71132	57.9	64.6	52	Strongly agree	5	Strongly agree	not using any mobility aid	no	no
50.51	15	9	Female	Unemployed due to disability	Non Hispanic White	married/partnered	some college	$50,000 to $75,000	41.1	43.5	0.67	12.76	1.88	4290.48	2.62177	1.05779	8.36439	38.6	62.7	50.4	Strongly agree	5	Strongly agree	use mobility aid	no	yes
51.66	19	7	Female	Unemployed due to other reasons	Non Hispanic White	married/partnered	graduate school	more than $75,000	42	35.2	0	0	0	0	0	0	0	46.4	69	55.9	Strongly agree	3	Strongly agree	not using any mobility aid	no	no
63.01	17	8	Male	Unemployed due to disability	Non Hispanic White	married/partnered	college graduae	more than $75,000	39.3	39.4	0.63	44.8	3.71	51043.2	3.82428	1.54969	10.8404	35.7	60.7	57	Strongly agree	5	Strongly agree	use mobility aid	no	yes
